# Supplementary material for: Resolving tumor microenvironment heterogeneity to forecast immunotherapy response in triple-negative breast cancer through multi-scale analysis
Source: Front Oncol. 2025 Aug 19;15:1538574. doi: 10.3389/fonc.2025.1538574 (PMC12401915; doi:10.3389/fonc.2025.1538574)
Supplement: Supplementary file 3 [file Table1.xlsx]

## Sheet: Sheet1
Table S1 The 148 overlap genes obtained from the hub module and myCAF marker.
INHBA
COL11A1
COL10A1
THBS2
CTHRC1
SULF1
POSTN
MMP11
COL12A1
AEBP1
MMP14
ANTXR1
RARRES2
COL5A1
NBL1
LUM
BGN
MFAP2
TPM2
TAGLN
TNFRSF12A
IL32
CTSK
COL1A1
GAS1
CDH11
MXRA5
CTSB
SDC1
IFI6
COL1A2
FN1
RUNX2
MMP1
THY1
COL3A1
VCAN
LRRC15
PKM
SPOCK1
COL8A1
CHPF
PALLD
TPM1
PLAU
COL6A1
FBXO32
ISG15
CERCAM
FNDC1
RAB31
CTGF
ACTN1
RIN2
C5orf46
LOX
ITGA11
C12orf75
PLAUR
SMYD3
RCN3
PODNL1
SERPINH1
BST2
GPC6
LMO7
GOLM1
PLPP4
NTM
PTK7
EPSTI1
LMCD1
IFI44L
STAT1
PLAT
WNT2
CNN2
PRSS23
GJA1
GSTO1
MYH9
PDLIM3
LOXL1
CLEC11A
KDELR2
KDELR3
ENPP1
HSPA1B
FIBIN
MFGE8
GJB2
CAPG
FKBP10
CREB3L1
NRP2
LOXL2
CMTM3
GBP1
TGFBI
MX1
ASPN
TIMP3
SH3BGRL3
ENAH
RGS16
HLA-B
SRPX2
THBS1
UNC5B
RCN1
SUGCT
HTRA3
IFIT3
MICAL2
ARL4C
ITGBL1
CD55
WISP1
HLA-C
MAGED1
CCND1
CKAP4
PLXNC1
ANKH
MINDY2
COL8A2
CNN3
PCDH7
ATP1B1
HSPA1A
CEMIP
KIF26B
WARS
MMP13
IFI27
PHTF2
PYCR1
NEXN
KRT17
IDH2
EDIL3
ALDH1B1
LGALS1
CALM2
SAA1
SPARC
CLDN4
ACTB
