# Supplementary material for: Resolving tumor microenvironment heterogeneity to forecast immunotherapy response in triple-negative breast cancer through multi-scale analysis
Source: Front Oncol. 2025 Aug 19;15:1538574. doi: 10.3389/fonc.2025.1538574 (PMC12401915; doi:10.3389/fonc.2025.1538574)
Supplement: Supplementary file 4 [file Table2.xlsx]

## Sheet: Sheet1
Table S2 The critical genes identified from differential expression analysis between the BRCA-WT and BRCA-MT groups in the METABRIC cohort.
Symbol	BRCA1_MT	BRCA1_WT	statistic	log10pvalue	p.value
MMP14	0.761153	0.19221	0.568943	1.99877	0.0100284
ENPP1	-0.406167	-0.764415	0.358248	1.84301	0.0143547
LMCD1	0.130113	-0.44123	0.571344	1.80506	0.0156655
ISG15	-0.278447	0.246568	-0.525015	1.64243	0.0227808
KDELR3	0.9161	0.282537	0.633563	1.50461	0.0312889
RGS16	0.690967	0.129649	0.561318	1.34885	0.0447864
MFGE8	1.69661	0.975193	0.721414	1.30609	0.0494213
HSPA1B	0.419927	-0.104014	0.523941	1.27554	0.0530226
IFIT3	-0.25994	0.261547	-0.521487	1.2056	0.0622869
IFI27	-0.233427	0.184623	-0.41805	1.19717	0.0635083
IFI6	-0.309393	0.100897	-0.41029	1.11711	0.0763638
MX1	0.0659467	0.45205	-0.386104	1.07009	0.0850964
KDELR2	0.75588	0.418495	0.337385	1.05021	0.0890813
HTRA3	-0.0648	-0.341843	0.277043	0.980144	0.104678
MINDY2	0.0300933	-0.259342	0.289435	0.975044	0.105915
PTK7	1.16965	0.743587	0.42606	0.964881	0.108422
FBXO32	1.05799	0.435506	0.622487	0.884128	0.130579
CD55	0.598893	0.227034	0.371859	0.881694	0.131312
ARL4C	1.02087	0.745271	0.275603	0.849144	0.141532
IFI44L	0.0679133	0.444446	-0.376533	0.825392	0.149489
RCN1	0.817467	0.524956	0.29251	0.755951	0.175408
KIF26B	0.393733	0.0765624	0.317171	0.753684	0.176326
ANTXR1	0.224767	-0.124059	0.348826	0.703452	0.197946
GJB2	0.5305	0.0836931	0.446807	0.682698	0.207636
GOLM1	-0.7916	-0.564591	-0.227009	0.671882	0.212872
PHTF2	-0.206793	0.132494	-0.339288	0.670805	0.2134
BST2	-0.432587	-0.118631	-0.313956	0.663284	0.217128
FKBP10	0.140547	-0.112985	0.253532	0.661142	0.218202
TPM1	0.0782	-0.0986884	0.176888	0.654733	0.221446
ASPN	-0.317087	-0.0918102	-0.225276	0.651538	0.223081
CTHRC1	0.31594	0.0526729	0.263267	0.618919	0.240481
CNN2	0.61082	0.158366	0.452454	0.611652	0.244539
GPC6	0.41604	0.148501	0.267539	0.588027	0.25821
SDC1	-0.0475133	0.275704	-0.323218	0.584974	0.260032
INHBA	-0.257413	0.0590162	-0.31643	0.574845	0.266168
COL8A2	-0.00052	-0.234458	0.233938	0.573836	0.266787
CCND1	-0.671487	-0.862347	0.19086	0.57283	0.267405
MFAP2	0.572807	0.343897	0.22891	0.565791	0.271775
MICAL2	-0.46256	-0.180138	-0.282422	0.543909	0.285819
EDIL3	-0.423833	-0.212983	-0.210851	0.543909	0.285819
CKAP4	0.23994	0.479882	-0.239942	0.512708	0.307109
THBS1	-0.08796	-0.161574	0.0736139	0.510783	0.308473
ATP1B1	-0.298667	-0.474439	0.175772	0.509821	0.309157
THBS2	0.140333	-0.114109	0.254443	0.50311	0.313971
AEBP1	-0.0153733	-0.327785	0.312412	0.502154	0.314663
CREB3L1	0.0996733	-0.201971	0.301644	0.49929	0.316745
LGALS1	0.2927	0.0628983	0.229802	0.493583	0.320935
SPOCK1	-0.06816	-0.308456	0.240296	0.476617	0.333721
ITGA11	0.04854	-0.188893	0.237433	0.469151	0.339507
NTM	-0.112433	-0.356813	0.24438	0.469151	0.339507
RARRES2	0.371827	0.103847	0.267979	0.465435	0.342425
RCN3	0.42922	0.266514	0.162706	0.454356	0.351273
CDH11	-0.00828	-0.232867	0.224587	0.452519	0.352761
COL11A1	0.215273	-0.035531	0.250804	0.446114	0.358003
MMP11	-0.0322333	-0.246521	0.214288	0.443379	0.360264
LRRC15	-0.08962	-0.314011	0.224391	0.440651	0.362534
PYCR1	0.598093	0.285049	0.313044	0.437929	0.364813
HSPA1A	-0.217513	-0.385632	0.168118	0.435215	0.367101
COL10A1	-0.125007	-0.380562	0.255555	0.412833	0.386515
MAGED1	0.407553	0.238663	0.16889	0.40841	0.390472
HLA-C	0.41088	0.275843	0.135037	0.407528	0.391266
MYH9	0.519813	0.396241	0.123572	0.405765	0.392858
CTSB	0.352573	0.206244	0.146329	0.401371	0.396852
BGN	0.146573	-0.137989	0.284562	0.400494	0.397655
TNFRSF12A	0.0318533	0.277261	-0.245408	0.398741	0.399263
FNDC1	0.42526	0.282531	0.142729	0.396993	0.400874
SULF1	0.15692	0.0247109	0.132209	0.38829	0.408987
MXRA5	0.15534	-0.0708162	0.226156	0.381379	0.415548
CLDN4	0.3111	0.15104	0.16006	0.367691	0.428854
SUGCT	0.236167	0.0865677	0.149599	0.362603	0.433907
SAA1	0.693373	0.436597	0.256777	0.359226	0.437295
PLAU	0.513347	0.348594	0.164753	0.342504	0.45446
SERPINH1	0.8368	0.676076	0.160724	0.339193	0.457938
TPM2	0.0549133	0.248288	-0.193374	0.339193	0.457938
PKM	0.421807	0.265919	0.155887	0.336717	0.460556
TIMP3	-0.15852	-0.429478	0.270958	0.334247	0.463183
ALDH1B1	0.258147	0.576566	-0.31842	0.325244	0.472885
WNT2	0.384747	0.271898	0.112848	0.307487	0.492621
NEXN	-0.105053	0.151108	-0.256162	0.306688	0.493528
SPARC	-0.35384	-0.481102	0.127262	0.29715	0.504487
ENAH	-0.13246	0.0573023	-0.189762	0.285365	0.518364
CHPF	-0.0149533	0.163016	-0.177969	0.279918	0.524907
CALM2	0.199513	0.0590815	0.140432	0.27682	0.528664
EPSTI1	0.516793	0.621787	-0.104994	0.275275	0.530548
ANKH	0.13142	0.0262805	0.105139	0.264537	0.54383
COL3A1	-0.12364	-0.258603	0.134963	0.255439	0.555342
VCAN	-0.01836	-0.150638	0.132278	0.250923	0.561147
COL8A1	-0.0624667	-0.207949	0.145483	0.247928	0.565031
PLPP4	-0.0518	-0.122443	0.0706426	0.237527	0.578726
CNN3	0.154073	0.298914	-0.144841	0.235316	0.58168
RUNX2	0.00779333	-0.0611399	0.0689333	0.227986	0.591581
LUM	-0.155067	-0.19841	0.0433436	0.222895	0.598557
HLA-B	0.338687	0.571189	-0.232502	0.216397	0.60758
TAGLN	-0.230013	0.0501046	-0.280118	0.21138	0.61464
PLAUR	0.636287	0.50235	0.133936	0.201442	0.628866
LOXL2	-0.00518667	-0.0251835	0.0199968	0.191632	0.643232
RIN2	-0.278273	-0.261177	-0.0170964	0.186085	0.651501
SMYD3	-0.5028	-0.370275	-0.132525	0.184704	0.653576
NRP2	0.680893	0.443776	0.237117	0.184704	0.653576
ACTB	0.151933	0.210623	-0.0586901	0.176476	0.666077
CTSK	-0.11466	-0.188932	0.0742717	0.173075	0.671313
RAB31	-0.44012	-0.503848	0.0637282	0.168341	0.678671
CLEC11A	-0.53474	-0.367673	-0.167067	0.168341	0.678671
CAPG	0.504847	0.401926	0.102921	0.16565	0.68289
PLAT	-0.871613	-0.809662	-0.0619516	0.1623	0.688176
POSTN	-0.311047	-0.420424	0.109377	0.158967	0.693479
PALLD	-0.16266	-0.177609	0.0149486	0.157638	0.695604
COL6A1	0.04458	-0.0550884	0.0996684	0.156312	0.697731
LMO7	0.388233	0.382017	0.00621617	0.154988	0.699861
COL1A1	-0.194727	-0.312685	0.117959	0.151693	0.705192
PCDH7	0.136113	0.1563	-0.020187	0.149719	0.708404
PODNL1	-0.184327	-0.0479376	-0.136389	0.1471	0.71269
ITGBL1	-0.217767	-0.253403	0.0356366	0.145794	0.714836
FIBIN	-0.3259	-0.20643	-0.11947	0.145794	0.714836
KRT17	0.95116	0.81466	0.1365	0.141892	0.721287
TGFBI	0.48848	0.434407	0.0540731	0.133516	0.735333
C12orf75	0.356533	0.264883	0.0916502	0.109642	0.776888
C5orf46	0.813767	0.909209	-0.0954422	0.10412	0.786829
LOXL1	-0.415567	-0.437909	0.0223426	0.0980433	0.797915
ACTN1	0.38406	0.433182	-0.0491222	0.0968354	0.800137
SRPX2	0.0959867	0.0469083	0.0490784	0.0956301	0.802361
UNC5B	-0.26738	-0.23928	-0.0281005	0.0920287	0.809042
FN1	0.10046	0.049601	0.050859	0.0813577	0.829168
IL32	0.887607	0.937091	-0.0494848	0.0801843	0.831411
GJA1	-0.53198	-0.503561	-0.0284189	0.0778448	0.835902
COL12A1	-0.214947	-0.209331	-0.00561564	0.0766788	0.838149
GBP1	0.879273	0.949893	-0.0706201	0.0731952	0.844899
CEMIP	0.345667	0.321221	0.0244452	0.0731951	0.844899
CERCAM	-0.226833	-0.223837	-0.00299604	0.0714616	0.848278
MMP13	0.0473067	0.00510726	0.0421994	0.0651518	0.860693
CMTM3	-0.08576	-0.126364	0.0406037	0.0606089	0.869743
IDH2	0.505313	0.520582	-0.0152685	0.058352	0.874275
PLXNC1	-0.05902	0.0043363	-0.0633563	0.0572271	0.876542
SH3BGRL3	0.6066	0.636836	-0.0302363	0.0566657	0.877676
COL5A1	-0.12264	-0.182983	0.0603428	0.052195	0.886758
PDLIM3	0.00684667	0.0707168	-0.0638702	0.0461103	0.899269
GSTO1	0.0927467	0.128396	-0.0356497	0.0450118	0.901547
THY1	-0.14904	-0.11271	-0.0363304	0.0417305	0.908384
STAT1	0.624353	0.601072	0.0232814	0.0368487	0.918653
COL1A2	-0.322527	-0.271263	-0.051264	0.0346946	0.92322
LOX	0.425913	0.462903	-0.03699	0.0172798	0.960993
PRSS23	-0.687647	-0.706166	0.0185197	0.0121282	0.97246
MMP1	0.40034	0.651783	-0.251443	0.00149793	0.996557
GAS1	0.3171	0.319562	-0.00246205	0	1
