# Supplementary material for: Resolving tumor microenvironment heterogeneity to forecast immunotherapy response in triple-negative breast cancer through multi-scale analysis
Source: Front Oncol. 2025 Aug 19;15:1538574. doi: 10.3389/fonc.2025.1538574 (PMC12401915; doi:10.3389/fonc.2025.1538574)
Supplement: Supplementary file 5 [file Table3.xlsx]

## Sheet: Sheet1
Table S3 Summary of ICI therapy cohorts.
Cancer type	Dataset	Number of patients involved	Number of responder	Number of nonresponder	Data download source	Reference
Urothelial carcinoma	Mariathasan 2018	298	68	230	IMvigor210CoreBiologies R package	10.1038/nature25501
Renal cell carcinoma	Braun 2020	172	39	133	Paper Supplementary Table	10.1038/s41591-020-0839-y
Melanoma	Liu 2019	119	47	72	Paper Supplementary Table	10.1038/s41591-019-0654-5
Pan-cancer	Pender 2021	72	13	59	https://www.bcgsc.ca/downloads/immunoPOG/	10.1158/1078-0432.CCR-20-1163
Non-small cell lung cancer	Kim 2020	27	8	19	GSE135222	10.1186/s13148-020-00907-4
Melanoma	Hugo 2016	26	14	12	GSE78220	10.1016/j.cell.2016.02.065
Non-small cell lung cancer	Cho 2020	16	5	11	GSE126044	10.1038/s12276-020-00493-8
Renal cell carcinoma	Ascierto 2016	11	4	7	GSE67501	10.1158/2326-6066.CIR-16-0072
Melanoma	Auslander 2018	9	2	7	GSE115821	10.1038/s41591-018-0157-9
Melanoma	Garcia-Diaz 2017	5	2	3	GSE96619	10.1016/j.celrep.2017.04.031
Melanoma	Lauss 2017	25	10	15	GSE100797	10.1038/s41467-017-01460-0
Melanoma	Riaz 2017	49	10	39	GSE91061	10.1016/j.cell.2017.09.028
