# Supplementary material for: Resolving tumor microenvironment heterogeneity to forecast immunotherapy response in triple-negative breast cancer through multi-scale analysis
Source: Front Oncol. 2025 Aug 19;15:1538574. doi: 10.3389/fonc.2025.1538574 (PMC12401915; doi:10.3389/fonc.2025.1538574)
Supplement: Supplementary file 6 [file Table4.xlsx]

## Sheet: Sheet1
Table S4. Summary of cellular state differences across epithelial, immune, and stromal compartments in BRCA1-WT vs. BRCA1-MT TNBC tumors.
Cell Type	BRCA1-WT	BRCA1-MT
T cells (CD4+/CD8+)	Exhaustion and dysfunction	High immune activity
NK cells	Metabolic pathway activation, higher cytotoxicity score	Lower cytotoxicity and metabolic pathway scores
TAMs (Tumor-associated macrophages)	Immune suppression	Activation of TAMs, enhanced phagocytosis/angiogenesis
DCs (Dendritic cells)	Activation, migration, tolerance characteristics	Weak activation, migration, and tolerance functions
B cells	Plasma3 enrichment, enriched in ROS response pathways	Plasma3 proportion lower
Epithelial cells	Epi15 enriched in BRCA1-WT4 samples, highly expressed ISG15 and MUCL1	Slightly lower heterogeneity; HLA expression uneven
myCAFs (myofibroblastic CAFs)	Enriched; TGF-β and EMT signaling activated; myCAF-mediated CD99-CD99 signaling enhanced	Not enriched
iCAFs (inflammatory-like CAFs)	Not enriched	Enriched, iCAF-mediated CXCL12-CXCR4 signaling enhanced
